# Supplementary material for: Self‐Determination in Action: A Scoping Review on Oral Health Training for Indigenous Health Workers Globally
Source: Community Dent Oral Epidemiol. 2025 Aug 10;53(6):633–43. doi: 10.1111/cdoe.70009 (PMC12627271; doi:10.1111/cdoe.70009)
Supplement: Supplementary file 1 — Data S1: cdoe70009‐sup‐0001‐supinfo.zip. [file CDOE-53-633-s001.zip]

Archive with 2 entries (2 files):
- Indigenous health workers oral health training-SystRev-LogicGrid.docx
- PRISMA-checklist appendix 1 .docx
